# Supplementary material for: Profiling the Urobiota in a Pediatric Population with Neurogenic Bladder Secondary to Spinal Dysraphism
Source: Int J Mol Sci. 2023 May 5;24(9):8261. doi: 10.3390/ijms24098261 (PMC10178886; doi:10.3390/ijms24098261)
Supplement: Supplementary file 1 [file ijms-24-08261-s001.zip]

Archive with 1 entries (1 files):
- ijms-2296461-supplementary.pdf
